# Supplementary material for: Anti-Inflammatory and Proangiogenic Metabolites from the Hadal Trench-Derived Fungus Acremonium dichromosporum YP-213
Source: Mar Drugs. 2023 Dec 29;22(1):25. doi: 10.3390/md22010025 (PMC10817564; doi:10.3390/md22010025)
Supplement: Supplementary file 1 [file marinedrugs-22-00025-s001.zip]

Archive with 1 entries (1 files):
- marinedrugs-2779276-supplementary.pdf
